# Supplementary material for: SARS-CoV-2 Viral RNA Shedding for More Than 87 Days in an Individual With an Impaired CD8+ T Cell Response
Source: Front Immunol. 2021 Jan 8;11:618402. doi: 10.3389/fimmu.2020.618402 (PMC7820941; doi:10.3389/fimmu.2020.618402)
Supplement: Supplementary Table 1 — Demographic and clinical information from all 15 subjects included in the study. [file Table_1.xlsx]

## Sheet: Sheet1
Subject ID#	Age	Race	Sex	Disease Severity	Final Status	Number of days from symptom onset to sample collection	Immunosuppressed?	Diabetes?	Chronic Respiratory Disease?	Active Cancer?	Negative Clinical SARS-CoV-2 test before Sample Collection?
350-013	80-85	White	Male	ICU - intubated	Alive	varies - up to 90	N	N	N	N	N
350-006	74	African American	Male	ICU - intubated	Alive	66	N	Y	Y	N	Not performed
350-059	51	White	Male	Admit - not ICU	Alive	35	N	N	N	N	Not performed
350-065	73	African American	Male	ICU - intubated	Alive	36	N	N	Y	Y	Y
350-080	85-90	African American	Male	ICU - intubated	Alive	28	N	N	N	N	N - still positive 1 day after convalesent sample, negative x2 10 and 12 days after
350-084	67	African American	Male	ICU - intubated	Alive	33	N	N	N	Y	Unknown - positive 6 days before convalesent sample, negative 11 days after
350-105	64	African American	Female	Admit - not ICU	Alive	44	N	Y	N	N	Not performed
350-117	53	White	Male	Admit - not ICU	Alive	32	N	N	N	N	Not performed
350-126	67	African American	Male	ICU - intubated	Alive	35	N	Y	N	N	Y
353-059	40	White	Female	Not hospitalized	Alive	43	N	N	N	N	Y
353-060	32	White	Male	Not hospitalized	Alive	32	N	N	N	N	Y
353-061	54	White	Female	Not hospitalized	Alive	41	N	N	N	N	Y
353-062	21	White	Female	Not hospitalized	Alive	45	N	N	N	N	Y
353-066	35	White	Female	Not hospitalized	Alive	20	N	N	Y	N	Y
353-085	50	White	Male	Admit - not ICU	Alive	58	N	N	N	N	Not performed
